# Supplementary material for: Developing Burdens in Caring for a Relative with a Cancer Diagnosis: A Qualitative Study of Lived Experiences of Family Caregivers in Saudi Arabia
Source: Nurs Rep. 2025 Jun 26;15(7):233. doi: 10.3390/nursrep15070233 (PMC12300075; doi:10.3390/nursrep15070233)
Supplement: Supplementary file 1 [file nursrep-15-00233-s001.zip]

Archive with 2 entries (2 files):
- Tabel S2 Participants quotes..pdf
- Table S1 Sociodemographic Characteristics of the Participants in the Focus Group Discussion.pdf
